# Supplementary material for: Efficient Formaldehyde Gas Sensing Performance via Promotion of Oxygen Vacancy on In-Doped LaFeO3 Nanofibers
Source: Nanomaterials (Basel). 2024 Oct 2;14(19):1595. doi: 10.3390/nano14191595 (PMC11478380; doi:10.3390/nano14191595)
Supplement: Supplementary file 1 [file nanomaterials-14-01595-s001.zip]

Archive with 1 entries (1 files):
- nanomaterials-3181424-supplementary.pdf
